# Supplementary material for: Reactive Nanoparticles Derived from Polysaccharide Phenyl Carbonates
Source: Molecules. 2021 Jul 1;26(13):4026. doi: 10.3390/molecules26134026 (PMC8272227; doi:10.3390/molecules26134026)
Supplement: Supplementary file 1 [file molecules-26-04026-s001.zip]

Archive with 1 entries (1 files):
- molecules-1261693-SI.pdf
